# Supplementary material for: Drip Fertigation Optimizes the Spatial Distribution and Translocation of Nitrogen, Thereby Increasing Yields and Improving Water and Nitrogen Use Efficiency in High-Density Summer Maize
Source: Plants (Basel). 2026 Jun 30;15(13):2026. doi: 10.3390/plants15132026 (PMC13364147; doi:10.3390/plants15132026)
Supplement: Supplementary file 1 [file plants-15-02026-s001.zip]

Archive with 1 entries (1 files):
- plants-4391167-supplementary.pdf
